# Supplementary material for: Regulating the Electronic Structure of Freestanding Graphene on SiC by Ge/Sn Intercalation: A Theoretical Study
Source: Molecules. 2022 Dec 17;27(24):9004. doi: 10.3390/molecules27249004 (PMC9788586; doi:10.3390/molecules27249004)
Supplement: Supplementary file 1 [file molecules-27-09004-s001.zip]

Archive with 1 entries (1 files):
- molecules-2049128-supplementary.pdf
